# Supplementary material for: SARS-CoV-2 Antigens Expressed in Plants Detect Antibody Responses in COVID-19 Patients
Source: Front Plant Sci. 2021 Mar 31;12:589940. doi: 10.3389/fpls.2021.589940 (PMC8044419; doi:10.3389/fpls.2021.589940)
Supplement: Supplementary file 1 [file Table_1.XLSX]

## Sheet: Fig 2A  S1 Coating conc
1ug/ml	2ug/ml	4ug/ml
2.3833	2.7478	2.8699
1.2973	1.8346	2.2066
0.9829	1.5535	1.7772
0.5194	1.0378	1.4854
0.1506	0.3407	0.4659
0.2909	0.3991	0.4525
0.5357	0.702	0.7902

## Sheet: Fig 2B  RBD  Coating conc
1ug/ml	2ug/ml	4ug/ml
2.0589	2.5947	2.6978
1.0687	1.4817	1.7029
0.573	0.6561	0.799
0.7019	0.9669	0.9687
0.159	0.1442	0.2675
0.3215	0.3291	0.3984
0.5587	0.6299	0.5895

## Sheet: Fig 2C  S1 Blocking buffers
PBS-Tween	1% Casein	3% Milk powder
2.3908	2.5791	1.8991
1.9142	2.0416	1.7013
1.7037	1.5327	1.3587
2.0845	1.9899	1.8454
0.545	0.3678	0.4333
0.5569	0.3986	0.2879
0.7585	0.7389	0.5762

## Sheet: Fig 2D  S1 Coating buffers
PBS	Bicarbonate
2.8603	2.91
2.0002	1.8628
2.1287	2.0913
1.3334	1.2119
0.336	0.2738
0.3553	0.3265
0.6322	0.4972

## Sheet: Fig 3A  S1 OD490 IgG
	SARS-CoV-2	HIV-	HIV+
P001	1.138	0.4173	0.2152
P003	0.383	0.528	0.1254
P004	2.206	0.564	0.3986
P005	2.247	0.5927	0.3178
P006	0.593	0.505	0.3654
P008	0.348	0.38	0.236
P009	0.904	0.4783	0.4729
P010	0.422	0.4621	0.4538
P011	1.26	0.526	0.3322
P012	1.625	0.4508	0.3645
P013	0.145	0.3739	0.2729
P014	0.517	1.0559	0.4766
P015	0.613	0.3072	0.276
P016	0.765	0.4994	0.4431
P017	1.451	0.453	0.3719
P018	0.444	0.3826	0.2357
P019	1.31	0.3568	0.4982
P020	0.934	0.3177	0.183
P021	2.301	0.4683	0.6253
P022	0.538	0.2318	0.2805
P023	1.423	0.4979	0.1472
P024	2.299	0.4893	0.1953
P025	1.056	0.4553	0.3456
P027	0.31	0.4223	0.3598
P028	1.564	0.3957	0.1107
P029	0.315	0.2971	0.6734
P031	0.912	0.4806	0.5045
P032	1.009	0.223
P033	1.65	0.2937
P035	1.179	0.4997
P036	0.877	0.4574
P037	0.588
P038	0.771
P039	1.799
P040	1.342
P043	0.844
P044	2.41
P045	0.753
P046	0.442
P049	0.784
P050	0.657
P053	2.224
P055	0.647
P056	1.059
P058	1.313
P059	1.323
P060	2.227
P061	0.501
P062	2.259
P063	2.405
P065	0.396
P067	0.593
P069	1.705
P070	0.506
P071	0.406
P072	0.512
P074	1.953
P075	1.849
P077	0.164
P078	1.386
P079	2.806
P080	2.462
P081	1.667
P082	2.164
P083	1.899
P089	0.806
P091	0.19
P092	1.675
P093	0.459
P094	2.257
P096	0.575
P099	2.476
P100	2.6
P103	2.338
P104	0.399
P106	1.95
P108	1.084

## Sheet: Fig 3B  RBD OD490 IgG
	SARS-CoV-2	HIV-	HIV+
P001	1.07	0.3804	0.1853
P003	0.4	0.3944	0.1122
P004	2.421	0.4861	0.4049
P005	2.229	0.5613	0.2878
P006	0.565	0.5497	0.2854
P008	0.398	0.2396	0.1854
P009	0.917	0.3703	0.4026
P010	0.404	0.3757	0.3189
P011	1.093	0.4932	0.4201
P012	1.624	0.3306	0.3773
P013	0.197	0.3046	0.3448
P014	0.402	0.8752	0.4888
P015	0.396	0.3214	0.3324
P016	0.642	0.431	0.4199
P017	1.289	0.4961	0.3318
P018	0.408	0.3266	0.2815
P019	1.186	0.3494	0.4768
P020	0.773	0.4917	0.1614
P021	2.438	0.56	0.6065
P022	0.534	0.1813	0.3208
P023	1.349	0.4925	0.1145
P024	2.14	0.5503	0.1327
P025	1.058	0.4438	0.2795
P027	0.268	0.3326	0.328
P028	1.367	0.3035	0.0841
P029	0.305	0.3748	0.4682
P031	0.802	0.4811	0.4252
P032	1.011	0.0963
P033	1.645	0.291
P035	1.132	0.4733
P036	0.936	0.4287
P037	0.576
P038	0.726
P039	1.832
P040	1.058
P043	0.693
P044	2.084
P045	0.391
P046	0.283
P049	0.523
P050	0.475
P053	1.893
P055	0.454
P056	0.797
P058	0.803
P059	0.92
P060	1.955
P061	0.312
P062	2.104
P063	2.526
P065	0.371
P067	0.546
P069	1.534
P070	0.353
P071	0.316
P072	0.42
P074	1.705
P075	1.559
P077	0.203
P078	1.076
P079	2.502
P080	2.472
P081	1.451
P082	1.962
P083	1.844
P089	0.817
P091	0.188
P092	1.636
P093	0.487
P094	2.285
P096	0.562
P099	2.453
P100	2.642
P103	2.118
P104	0.352
P106	1.715
P108	0.949

## Sheet: Fig 3C  S1 Euro, IgG
	Euroimmun PCR+	PCR-
P001	1.39	0.28
P003	0.28	0.27
P004	5.69	0.24
P005	4.18	0.27
P006	0.41	0.28
P008	0.33	0.37
P009	1.07	0.29
P010	0.16	0.27
P011	1.5	0.28
P012	3.47	0.28
P013	0.29	1.35
P014	0.3	0.19
P015	0.42	0.27
P016	0.53	0.27
P017	1.32	0.27
P018	0.23	0.16
P019	1.51	1.42
P020	0.63	0.25
P021	6.02	0.33
P022	0.32	0.23
P023	1.15	0.23
P024	3.5	0.22
P025	0.93	0.26
P027	0.3	0.27
P028	0.69	0.19
P029	0.42	0.33
P031	0.39	0.38
P032	1.09	0.14
P033	2.4	0.16
P035	0.82	0.21
P036	1.12	0.27
P037	0.62	0.33
P038	0.49	0.36
P039	2.28	0.31
P040	1.19	0.26
P043	0.5	0.35
P044	0.29	0.32
P045	0.28	0.28
P046	0.4	0.33
P049	0.38	0.16
P050	0.34	0.28
P053	3.31	0.28
P055	0.26	0.35
P056	0.98	0.25
P058	1.01	0.3
P059	0.79	0.33
P060	3.99	0.33
P061	0.47	0.28
P062	5.11	0.25
P063	5.52	0.29
P065	0.3	0.33
P067	0.25	0.3
P069	2.03	0.31
P070	0.24	0.27
P071	0.25	0.29
P072	0.27	0.25
P074	2.36	0.31
P075	1.85	0.26
P077	0.24	0.31
P078	1.27	0.25
P079	6.52	0.28
P080	5.77	0.28
P081	2.15	0.28
P082	3.77	0.23
P083	2.85	0.28
P089	1.62	0.25
P091	0.23	0.25
P092	2.02	0.22
P093	0.19	0.34
P094	4.77	0.35
P096	0.18	0.24
P099	5.6	0.25
P100	9.4	0.32
P103	7.71	0.42
P104	0.25	0.22
P106	3.16	0.27
P108	1.88	0.45
		0.29
		0.3
		0.35
		0.44
		0.36
		0.41
		0.31
		0.38
		0.48
		0.39
		0.36
		0.53
		0.28
		0.41
		0.57
		0.42
		0.7
		0.36
		0.42
		0.38
		0.48
		0.39
		0.36
		0.53

## Sheet: Fig 3D  S1 WB vs S1 Euro, IgG
	Euroimmun	In-house
P001	1.39	1.138
P003	0.28	0.383
P004	5.69	2.206
P005	4.18	2.247
P006	0.41	0.593
P008	0.33	0.348
P009	1.07	0.904
P010	0.16	0.422
P011	1.5	1.26
P012	3.47	1.625
P013	0.29	0.145
P014	0.3	0.517
P015	0.42	0.613
P016	0.53	0.765
P017	1.32	1.451
P018	0.23	0.444
P019	1.51	1.31
P020	0.63	0.934
P021	6.02	2.301
P022	0.32	0.538
P023	1.15	1.423
P024	3.5	2.299
P025	0.93	1.056
P027	0.3	0.31
P028	0.69	1.564
P029	0.42	0.315
P031	0.39	0.912
P032	1.09	1.009
P033	2.4	1.65
P035	0.82	1.179
P036	1.12	0.877
P037	0.62	0.588
P038	0.49	0.771
P039	2.28	1.799
P040	1.19	1.342
P043	0.5	0.844
P044	0.29	2.41
P045	0.28	0.753
P046	0.4	0.442
P049	0.38	0.784
P050	0.34	0.657
P053	3.31	2.224
P055	0.26	0.647
P056	0.98	1.059
P058	1.01	1.313
P059	0.79	1.323
P060	3.99	2.227
P061	0.47	0.501
P062	5.11	2.259
P063	5.52	2.405
P065	0.3	0.396
P067	0.25	0.593
P069	2.03	1.705
P070	0.24	0.506
P071	0.25	0.406
P072	0.27	0.512
P074	2.36	1.953
P075	1.85	1.849
P077	0.24	0.164
P078	1.27	1.386
P079	6.52	2.806
P080	5.77	2.462
P081	2.15	1.667
P082	3.77	2.164
P083	2.85	1.899
P089	1.62	0.806
P091	0.23	0.19
P092	2.02	1.675
P093	0.19	0.459
P094	4.77	2.257
P096	0.18	0.575
P099	5.6	2.476
P100	9.4	2.6
P103	7.71	2.338
P104	0.25	0.399
P106	3.16	1.95
P108	1.88	1.084

## Sheet: Fig 4A  S1 OD490_IgG
Reciprocal dil.	P17	P020	P021	P028	P031	P032	P033	P035	P036	P037	P038	P039	P053	P060	P065	P067	P079	P080	P093	P100	1001	1007	1014	1015	1022	1024	1027	1029	1030	1031	1032	1035	1047	1049	1052	1054	1055	1057	1058	1060	1006	1018	1020	1039	1045	1050	1073	1074	1075
50	1.5482	0.8886	2.3662	1.291	0.8891	1.0117	1.4964	1.008	0.8855	0.5142	0.9589	1.9374	2.3975	2.1292	0.3455	0.6283	2.6515	2.6128	0.5421	2.5294	0.4113	0.5266	0.5565	0.4271	0.5294	0.4322	0.3579	0.3706	0.5977	0.5795	0.6191	0.5699	0.6188	0.4746	0.5404	0.6356	0.5279	0.4751	0.4364	0.3492	0.1969	0.4079	0.2868	0.3991	0.2055	0.563	0.4133	0.4055	0.3685
100	1.0617	0.5729	2.0711	0.8418	0.5108	0.5892	1.0549	0.5574	0.5228	0.2901	0.6054	1.2811	2.0494	1.9266	0.2315	0.4708	2.5675	2.4835	0.3185	2.3854	0.3399	0.497	0.4816	0.3191	0.3964	0.3133	0.2358	0.2902	0.3641	0.3919	0.444	0.399	0.4006	0.2912	0.428	0.4521	0.4247	0.3598	0.2871	0.2931	0.1501	0.3005	0.1925	0.2676	0.1606	0.3813	0.2796	0.2705	0.3183
200	0.6715	0.3664	2.0463	0.494	0.2288	0.306	0.5204	0.3005	0.2727	0.1728	0.3435	0.9381	1.3083	1.1027	0.1401	0.3368	2.1832	2.0147	0.2019	2.2294	0.2083	0.2318	0.3775	0.1873	0.2757	0.1819	0.1313	0.1487	0.3616	0.3247	0.3322	0.2522	0.3566	0.1746	0.3059	0.3222	0.339	0.2752	0.1898	0.1767	0.0874	0.1878	0.1208	0.1932	0.0971	0.2218	0.1876	0.1455	0.2313
400	0.3954	0.1861	1.3934	0.2458	0.1238	0.1917	0.2738	0.1857	0.1463	0.0987	0.1629	0.4268	0.8419	0.726	0.07	0.2588	2.0099	1.4292	0.1433	1.7765	0.146	0.1857	0.3038	0.1414	0.2181	0.1538	0.1052	0.1105	0.2628	0.204	0.2291	0.2173	0.3205	0.1562	0.2332	0.2542	0.2993	0.2179	0.141	0.14	0.0559	0.1187	0.0927	0.15	0.0897	0.1541	0.1258	0.0995	0.1364
800	0.2775	0.1215	0.9289	0.1685	0.096	0.1156	0.1603	0.1083	0.091	0.0496	0.0983	0.2419	0.5042	0.4692	0.0566	0.1587	1.488	0.8635	0.0916	1.3563
1600	0.1531	0.0685	0.6034	0.0844	0.0476	0.0781	0.0979	0.0683	0.0546	0.0209	0.0327	0.1252	0.2852	0.2411	0.0188	0.0741	0.9682	0.5072	0.0432	1.027
3200	0.1025	0.0404	0.3621	0.0417	0.0338	0.047	0.0613	0.0481	0.0234	0.0139	0.0369	0.0785	0.1435	0.1244	0.0274	0.0353	0.6345	0.2978	0.0259	0.6436
6400	0.0702	0.0245	0.2053	0.0226	0.0185	0.0334	0.0293	0.0316	0.0177	0.0092	0.0159	0.0595	0.0988	0.0676	0.0004	0.0409	0.3724	0.1737	0.0195	0.4639
[truncated: 11 more columns]

## Sheet: Fig 4B  S1 OD490_IgA
Reciprocal dil.	P17	P020	P021	P028	P031	P032	P033	P035	P036	P037	P038	P039	P053	P060	P065	P067	P079	P080	P093	P100	1001	1007	1014	1015	1022	1024	1027	1029	1030	1031	1032	1035	1047	1049	1052	1054	1055	1057	1058	1060	1006	1018	1020	1039	1045	1050	1073	1074	1075
50	1.0242	1.0396	2.2754	1.2934	0.9278	0.8634	0.9994	1.1786	0.5057	0.1637	0.5339	0.7187	1.2888	1.3393	0.2752	1.0442	1.1843	0.7457	1.2588	1.3998	0.2995	0.6639	0.6594	0.4314	0.5239	0.5802	0.227	0.6085	0.5058	0.6084	0.1518	0.4133	0.4787	0.4476	0.1528	0.6014	0.5366	0.5638	0.2688	0.3602	0.2121	0.5669	0.352	0.4438	0.6367	0.3111	0.2916	0.2145	0.0762
100	0.7891	0.5742	1.7355	0.878	0.4325	0.3852	0.5772	0.5508	0.2662	0.0559	0.3206	0.478	0.9418	1.1129	0.1689	0.7687	1.2143	0.5019	1.0385	1.3351	0.1779	0.5261	0.607	0.2541	0.4088	0.4913	0.1196	0.565	0.4074	0.4712	0.1056	0.3736	0.4055	0.3497	0.0878	0.5017	0.4883	0.4942	0.1757	0.2402	0.1185	0.3865	0.2507	0.3315	0.5933	0.1969	0.1549	0.1063	0.0388
200	0.5553	0.4836	1.4822	0.5546	0.2433	0.2261	0.3311	0.3169	0.1322	0.035	0.1489	0.2589	0.6528	0.8465	0.0923	0.4621	0.75	0.2822	0.6895	1.092	0.091	0.4666	0.5319	0.1416	0.303	0.2626	0.0632	0.4788	0.3151	0.3288	0.0684	0.2722	0.282	0.2359	0.0573	0.4108	0.0076	0.3446	0.1034	0.1324	0.0651	0.2554	0.1149	0.2057	0.4101	0.0878	0.1056	0.0604	0.0191
400	0.3697	0.2581	1.2211	0.4194	0.1589	0.1566	0.1978	0.2104	0.0886	0.0231	0.087	0.168	0.3488	0.5186	0.055	0.2744	0.5066	0.1415	0.5264	0.8014	0.0409	0.345	0.5028	0.0727	0.1838	0.1781	0.0328	0.3546	0.2324	0.2314	0.0418	0.1683	0.2016	0.1279	0.0316	0.2858	0.2562	0.237	0.0636	0.0767	0.0344	0.168	0.072	0.0964	0.2498	0.0417	0.0628	0.0293	0.0093
800	0.2036	0.1577	0.7259	0.2662	0.0764	0.0753	0.0982	0.0996	0.0357	0.0113	0.0456	0.0747	0.222	0.3135	0.0352	0.1636	0.3094	0.0874	0.3444	0.5214
1600	0.0994	0.0769	0.3461	0.1731	0.0419	0.0376	0.05	0.0627	0.0159	0.0077	0.0237	0.0341	0.1144	0.1888	0.019	0.0732	0.1727	0.0395	0.1984	0.3051
3200	0.055	0.0524	0.2255	0.1164	0.0237	0.023	0.0273	0.0282	0.011	0.0038	0.0125	0.0164	0.06	0.1133	0.0078	0.0408	0.1082	0.0211	0.1287	0.1884
6400	0.0243	0.0271	0.1085	0.0587	0.0093	0.0088	0.0145	0.0182	0.0039	0.0013	0.0083	0.0094	0.0336	0.0667	0.0053	0.0193	0.0645	0.0138	0.0708	0.1014
[truncated: 11 more columns]

[truncated: 17 more sheets: Fig 4C  S1 OD490_IgM, Fig 4D  RBD OD490_IgG, Fig 4E  RBD OD490_IgA, Fig 4F  RBD OD490_IgM, Fig 4G  S1 AUC_IgG, Fig 4H  S1 AUC_IgA, Fig 4I  S1 AUC_IgM, Fig 4J  RBD AUC_IgG, Fig 4K  RBD AUC_IgA, Fig 4L  RBD AUC_IgM, Fig 5A  "Polyfunction" antibodi, Fig 5B  "Polyfunction" antibodi, Fig 5C  S1 IgG vs IgM, Fig 5D  S1 IgG vs IgA, Fig 5E  S1 IgM vs IgA, Fig 6A  Sera vs Saliva_S1 IgG, Fig 6B  Sera vs Saliva_S1 IgA]
